# Supplementary material for: Human axillary lymph node T follicular helper (Tfh) and Precursor‐Tfh cells exhibit functional flexibility following seasonal influenza vaccination
Source: Clin Transl Immunology. 2025 Oct 23;14(10):e70056. doi: 10.1002/cti2.70056 (PMC12550272; doi:10.1002/cti2.70056)
Supplement: Supplementary file 1 — Supplementary appendix 1 [file CTI2-14-e70056-s001.zip]

Archive with 2 entries (2 files):
- cti270056-sup-0001-Supinfo1.docx
- cti270056-sup-0002-TableS6.xlsx
