# Supplementary material for: Human axillary lymph node T follicular helper (Tfh) and Precursor‐Tfh cells exhibit functional flexibility following seasonal influenza vaccination
Source: Clin Transl Immunology. 2025 Oct 23;14(10):e70056. doi: 10.1002/cti2.70056 (PMC12550272; doi:10.1002/cti2.70056)
Supplement: Supplementary file 1 — Supplementary appendix 1 [file CTI2-14-e70056-s001.zip › cti270056-sup-0002-TableS6.xlsx]

## Sheet: TableS3
T cell Migration in Lymph nodes	Tfh Differentiation	Tfh:Bcell interaction	PI3K/AKT/MTOR signalling pathway	JAK/STAT Signalling pathway	Cytotoxic CD4	GC TFR	Th17-like Tfh	Th1-like Tfh	Central_memory	Effector_memory	Interferon alpha/beta signaling	STAT3	STAT3_neg
CCR7	BCL6	ICOS	ACACA	AKT1	GZMH	PDCD1	STAT3	IL2R	CORO7	APBA3	ABCE1	LTB	TMSB4X
S1PR1	CXCR5	CD40LG	ACTR2	AKT2	GZMB	CXCR5	RORyT	IFNyRI	ATM	CD160	ADAR	IL7R	DBI
SELL	IL21	IL21	ACTR3	AKT3	GZMA	BCL6	RORa	IL12R	GMEB2	CD2	BST2	FOS	ZEB2
CD69	ICOS	IL4	ADCY2	BCL2L1	PRF1	ICOS	IL17a	STAT4	SNRPN	CD8B	EGR1	FTH1	ADGRG1
CXCR4	STAT3	PDCD1	AKT1	CBL	GNLY	FOXP3	IL17f	IFNG	ADSL	CDK10	GBP2	GZMK	PRELID1
ITGA9	STAT1	SLAMF6	AKT1S1	CBLB	KLRG1	ASCL1	IL1R	CXCR3	ITK	CDKN2AIP	HLA-A	RGCC	C12orf75
LFA-1	IL6	CD28	AP2M1	CBLC	KLRB1	IL2RA	IL23R	TBX21	TFAP4	CHST12	HLA-B	PABPC1	FCRL6
CLEVER1	IL4	CTLA4	ARF1	CCND1	KLRD1	CTLA4	TGFBR1		NAA16	COG4	HLA-C	NFKBIA	OAZ1
CD44	MAF	CD84	ARHGDIA	CCND2	NKG7	CD28	TRFBR2		LY9	CX3CR1	HLA-E	GADD45B	GSTP1
PLVAP	SH2DLA	SH2DLA	ARPC3	CCND3	CD40LG	TRAF3			CYLD	DHX16	HLA-F	XIST	CCL5
MSR1	IL23	IL21R	ATF1	CISH	ITGAL	ERK			GIMAP4	EWSR1	HLA-G	JUN	CD8B
MR	TGFB1	LFA1	CAB39	CLCF1	CRTAM	AP1			PURA	GIMAP6	IFI27	LEPROTL1	HLA-DRB5
CCL19	IL2		CAB39L	CNTF	ADGRG1				DVL1	GPR171	IFI35	EML4	PSMB9
CCL21	PSGL1		CALR	CNTFR					RPP38	GZMK	IFI6	GPR183	ARPC1B
ICOS	BTLA		CAMK4	CREBBP					LRIG2	HMOX2	IFIT1	SNHG25	ARPC5
CXCR5	PIK3		CDK1	CRLF2					IL7R	IKZF3	IFIT2	mm10---Gm42418	UCP2
CD40LG	PIK3CD		CDK2	CSF2					CDKN2AIP	ITK	IFIT3	SOCS3	CFL1
SH2DLA	CD40LG		CDK4	CSF2RA					APBB1	KLRD1	IFITM1	DNAJB1	MYL12A
CXCL13	CD28		CDKN1A	CSF2RB					IPCEF1	KLRG1	IFITM2	ZFP36L2	S100A4
S1PR2	KLF2		CDKN1B	CSF3					CD247	MAPKAPK5	IFITM3	SNHG8	HLA-DPB1
EBI2	BATF		CFL1	CSF3R					CD40LG	MORC2	IFNA1	RHOH	SH3BGRL3
ASCL2	IRF4		CLTC	CSH1					TRADD	MRFAP1L1	IFNA10	PMAIP1	KLRC2
	mTORC1		CSNK2B	CTF1					CD3E	PLCG1	IFNA13	CREM	CD3G
	mTORC2		CXCR4	EP300					TPR	PSMC5	IFNA14	CD44	CCL4
	TCF7		DAPP1	EPO					ARID5B	RNF167	IFNA16	PIK3R1	CD3D
	AKT		DDIT3	EPOR					UBASH3A	SBF1	IFNA17	ZNF331	PFN1
	CD84		DUSP3	GH1					NCK1	SF3B2	IFNA2	TPT1	ACTB
	SLAMF6		E2F1	GH2					SPTAN1	SLAMF1	IFNA21	JUNB	CLIC3
	JUN		ECSIT	GHR					GPR171	TBCD	IFNA4	SLC2A3	PRSS23
	ASCL2		EGFR	GRB2					CD5	USP47	IFNA5	JUND	ASCL2
	STAT4		EIF4E	IFNA1					CORO7	ZFYVE9	IFNA6	TNFAIP3	PLEK
	NOTCH1		FASLG	IFNA10					ATM	ZNF549	IFNA7	TSPYL2	CD63
	NOTCH2		FGF17	IFNA13					GMEB2	APBA3	IFNA8	TCF7	ABHD17A
	CTLA4		FGF22	IFNA14					SNRPN	CD160	IFNAR1	RPLP0	IL32
	JAK		FGF6	IFNA16					ADSL	CD2	IFNAR2	RPS4X	HCST
	NFAT2		GNA14	IFNA17					ITK	CD8B	IFNB1	EEF1A1	CST7
	TCF-LEF-1		GNGT1	IFNA2					TFAP4	CDK10	IP6K2	SARAF	IFITM2
	PRDM1		GRB2	IFNA21					NAA16	CDKN2AIP	IRF1	CD69	CTSW
	LEF1		GRK2	IFNA4					LY9	CHST12	IRF2	RPS8	TRGC2
			GSK3B	IFNA5					CYLD	COG4	IRF3	SNHG9	HOPX
			HRAS	IFNA6					GIMAP4	CX3CR1	IRF4	RPL13	EFHD2
			HSP90B1	IFNA7					PURA	DHX16	IRF5	IER5	KLRF1
			IL2RG	IFNA8					DVL1	EWSR1	IRF6	PDE4B	CYBA
			IL4	IFNAR1					RPP38	GIMAP6	IRF7	TOMM20	KLRD1
			IRAK4	IFNAR2					LRIG2	GPR171	IRF8	CCNL1	LGALS1
			ITPR2	IFNB1					IL7R	GZMK	IRF9	RPL9	GZMA
			LCK	IFNE					CDKN2AIP	HMOX2	ISG15	RPS13	NKG7
			MAP2K3	IFNG					APBB1	IKZF3	ISG20	CITED2	FCGR3A
			MAP2K6	IFNGR1					IPCEF1	ITK	JAK1	HNRNPH3	GZMB
			MAP3K7	IFNGR2					CD247	KLRD1	MX1	HINT1	FGFBP2
			MAPK1	IFNK					INPP4B	ZFYVE9	MX2	DDX21	PRF1
			MAPK10	IFNL1					MORC2	ZNF549	OAS1	ZFAS1	GNLY
			MAPK8	IFNL2					COL5A3	CKLF	OAS2	REL	GZMH
			MAPK9	IFNL3					ANAPC5	TNFRSF4	OAS3	NPM1	HBA2
			MAPKAP1	IFNLR1					CBLL1	HBZ	OASL	GADD45A	HBA1
			MKNK1	IFNW1					BMI1	CTBS	PSMB8	RPL4
			MKNK2	IL10					SELL	CDC42	PTPN1	PIK3IP1
			MYD88	IL10RA					ARHGAP15	ITIH4	PTPN11	EEF1B2
			NCK1	IL10RB					NUP188	FASLG	PTPN6	RPL5
			NFKBIB	IL11					ATF7IP	PGK1	RNASEL	RPL28
			NGF	IL11RA					ATXN7	2025-09-10	RSAD2	SPOCK2
			NOD1	IL12A					ALK	OPTN	SAMHD1	RCAN3
			PAK4	IL12B					ABCD2	RABGGTA	SOCS1	JMJD1C
			PDK1	IL12RB1					ELP3	CGRRF1	SOCS3	BTG1
			PFN1	IL12RB2					USP39	GOLGA1	STAT1	RPS5
			PIK3R3	IL13					SH2D1A	PRKG2	STAT2	PIM3
			PIKFYVE	IL13RA1					ANKRD55	ZNF354A	TYK2	RPL36A
			PIN1	IL13RA2					CA5B	RIC8A	USP18	CNOT1
			PITX2	IL15					2025-09-10	SACM1L	XAF1	NOSIP
			PLA2G12A	IL15RA					CD40LG	KLRG1		EZR
			PLCB1	IL19					TRADD	MAPKAPK5		RNF145
			PLCG1	IL2					CD3E	MORC2		RPL8
			PPP1CA	IL20					TPR	MRFAP1L1		HIST1H1C
			PPP2R1B	IL20RA					ARID5B	PLCG1		RPS23
			PRKAA2	IL20RB					UBASH3A	PSMC5		TTC39C
			PRKAG1	IL21					2025-09-09	TBCC		CHD1
			PRKAR2A	IL21R					NCK1	RNF167		PER1
			PRKCB	IL22					AAK1	ZNF394		EPB41L4A-AS1
			PTEN	IL22RA1					ACAP1	CCR9		EIF1
			PTPN11	IL22RA2					ADAT1	CTLA4		LDHB
			RAC1	IL23A					ADCYAP1R1	GZMA		CXCR4
			RAF1	IL23R					SPTAN1	SBF1		RPL32
			RALB	IL24					GPR171	SF3B2		RPS12
			RIPK1	IL26					CD5	SLAMF1		GLTSCR2
			RIT1	IL2RA					AK1	IFNG		BEX2
			RPS6KA1	IL2RB					AKAP3	LAG3		RPS16
			RPS6KA3	IL2RG					KDM3A	TBCD		HNRNPA1
			RPTOR	IL3					TRAT1	USP47		RPL34
			SFN	IL3RA					BAG3	2025-09-09		RPS6
			SLA	IL4					BMPR1A	AAK1		H3F3B
			SLC2A1	IL4R					C21orf2	ABCD2		EIF3E
			SMAD2	IL5					C21orf59	ABCF1		SELK
			SQSTM1	IL5RA					CAMSAP1	ABCF3		MT2A
			STAT2	IL6					CASP8	ABT1		RPS9
			TBK1	IL6R					CCR4	ACADVL		OSER1
			THEM4	IL6ST					CCR6	ACTR1B		RPL18
			TIAM1	IL7					CCR8	AHCTF1		RPL12
			TNFRSF1A	IL7R					CD2	AHNAK		RPL7
			TRAF2	IL9					CD27	AIRE		RPL35A
			TRIB3	IL9R					CD28	ALKBH4		RPS25
			TSC2	IRF9					CD4	AMBRA1		RPS20
			UBE2D3	JAK1					CD48	ANAPC2		NFKBIZ
			UBE2N	JAK2					CD7	ARAF		MT-CO3
			VAV3	JAK3					CD96	ARHGEF1		RSL1D1
			YWHAB	LEP					CDC14A	ARHGEF5		SBDS
				LEPR					CHST5	ASB6		NDUFS5
				LIF					CNIH4	ASTE1		LMNA
				LIFR					CRTAM	ATR		PPP1CB
				MPL					CTLA4	BCAS2		RPL30
				MYC					CTSW	BIN2		SDCBP
				OSM					CXCR3	BIN3		RPL31
				OSMR					GP5	CD300A		EEF2
				PIAS1					GPR15	CD3D		FOSB
				PIAS2					GPR25	CD3E		RPS3A
				PIAS3					GZMA	CD3G		RPL10A
				PIAS4					GZMK	CD40LG		RPL36
				PIK3CA					HAUS3	CD5		AQP3
				PIK3CB					HIST1H4F	CD6		RPL18A
				PIK3CD					HNRNPUL1	CD8A		PASK
				PIK3CG					ICOS	CDC14A		CCDC109B
				PIK3R1					IDUA	CDC37		RPS14
				PIK3R2					IKZF1	CDC73		PABPC4
				PIK3R3					IL2RA	CEP250		TLE4
				PIK3R5					INTS5	CNNM2		RPL23
				PIM1					ISCA1	CNOT1		RPL13A
				PRL					ITGB1BP1	COL5A3		RPL24
				PRLR					KALRN	COPS6		MPZL3
				PTPN11					KBTBD2	CORO7		NFKB1
				PTPN6					KBTBD4	CREBZF		RPS28
				SOCS1					KIF2A	CROCC		YME1L1
				SOCS2					KLRD1	CRTAM		MAL
				SOCS3					KLRG1	CSNK1G2		DUSP1
				SOCS4					KRT1	CSTF2T		NR4A2
				SOCS5					LAG3	CTBP1		SOCS1
				SOCS7					LEPROTL1	CTDSP1		CCR7
				SOS1					LTA	CTR9		OXNAD1
				SOS2					MAN2C1	CTSW		SATB1
				SPRED1					MCF2L2	CXCR3		RPL39
				SPRED2					MED6	CXCR6		BEX4
				SPRY1					MMP11	CYTH4		YBX3
				SPRY2					MSL3	DAXX		RPS18
				SPRY3					MTO1	DCTN6		RPS29
				SPRY4					MYO16	DDX18		CAMK4
				STAM					NAP1L4	DDX56		IFRD1
				STAM2					NCDN	DEFB126		RPLP1
				STAT1					NCK2	DGCR14		MT-ATP8
				STAT2					NDRG3	DHX8		RPL37
				STAT3					NFRKB	DIAPH1		STK17A
				STAT4					NME6	DIDO1		NELL2
				STAT5A					NPAT	DLEC1		RGS1
				STAT5B					NR2C1	DMWD		SAT1
				STAT6					NUP85	DNAI2		ATG2A
				TPO					NXF1	DNAJB1		WDR74
				TSLP					OBSCN	DNAJC24		FOXP1
				TYK2					OLAH	DPP8		TMEM123
									PARP11	DUSP8		CCNI
									PCDHA10	DYNC1H1
									PCDHGA9	DYNLT1
									PDCD1	E4F1
									PIGG	EIF3A
									PLCH2	ELAC2
									PLCL1	ELK4
									PLXDC1	ELP3
									PNMA3	EMD
									POLR2A	ERAL1
									POU6F1	ERN1
									PPWD1	ESYT1
									PSD	EXOC2
									PSMD2	FBXL8
									PTPN4	FBXO3
									PTPRCAP	FBXO31
									RAD9A	FBXW4
									RAE1	FLT4
									RASA2	FXYD7
									RBM5	FYCO1
									RGS1	GALNT8
									RPL38	GCC1
									RPS16	GIMAP4
									RPS21	GIPC1
									RPS6KB1	GIPR
									RRS1	GIT1
									S100B	GLTSCR2
									SARDH	GNLY
									SCNN1D	GOLGA4
									SEC24A	GOLGA7
									SGCD	GORASP2
									SGSM2	GPI
									SIRPG	GPKOW
									SIT1	GPR15
									SLC6A7	GPR65
									SMAP1	GPR68
									SMG5	GPSM3
									SNPH	GRAP2
									SNTG2	GRM3
									SOCS3	GSDMD
									SORCS3	GTF3C1
									SPEG	GYG1
									STK11	GZMB
									STUB1	GZMH
									SUPT6H	GZMM
									SYN2	HAUS3
									TAB2	HIST1H3A
									TBCC	HIVEP3
									TCF20	HLA-A
									TCF25	HLCS
									THAP11	HMGN4
									TMEM30B	HMGXB3
									TNFRSF4	IBTK
									TNFSF8	ICOS
									TNKS2	IDE
									TNRC6B	IDH3B
									TPO	IKBKAP
									TPP2	IL10RA
									TRAF3IP1	IL12RB1
									TRAF3IP3	IL18RAP
									TRIM46	IL2RB
									TRMT61A	IL5RA
									TSC1	IMP3
									UBQLN2	INPP5E
									USP10	IRF3
									USP36	ITGAL
									USP4	ITGB7
									VPS33A	JMJD6
									WDR18	JTB
									WDR59	KBTBD4
									WDR6	KIAA0196
									XCL1	KIAA0368
									XPC	KIAA1109
									YLPM1	KIF22
									ZAP70	KLHDC4
									ZBTB1	KLHL11
									ZC3H13	KLRB1
									ZC3HAV1	KRI1
									ZFYVE9	KRT1
									ZMYND11	LAIR2
									ZNF200	LIPT1
										LTA
										LTB4R2
